# Supplementary material for: Comprehensive analysis of DNA methylation patterns in recurrent miscarriage: imprinted/non-imprinted genes and their regulation across sperm and fetal-maternal tissues
Source: PeerJ. 2025 Oct 7;13:e20125. doi: 10.7717/peerj.20125 (PMC12513379; doi:10.7717/peerj.20125)
Supplement: Supplemental Information 8 [file peerj-13-20125-s008.zip]

Archive with 4 entries (4 files):
- CPA4-01.tif
- Figure5-ACTIN-CPA4-01.tif
- Figure5-PRDM6-ACTIN-01.tif
- PRDM16-01.tif
